# Supplementary material for: Efficacy of anti-CD147 chimeric antigen receptors targeting hepatocellular carcinoma
Source: Nat Commun. 2020 Sep 23;11:4810. doi: 10.1038/s41467-020-18444-2 (PMC7511348; doi:10.1038/s41467-020-18444-2)
Supplement: Supplementary file 5 — Source Data [file 41467_2020_18444_MOESM5_ESM.xlsx]

## Sheet: Figure 1b 
Figure.1b
	NK-MI alone	CD19-CD28-CAR alone	CD19-4-1BB-CAR alone	CD147-CAR alone	NK-MI HepG2	CD19-CD28-CAR HepG2	CD19-4-1BB-CAR HepG2	CD147-CAR HepG2	NK-MI SK-Hep1	CD19-CD28-CAR SK-Hep1	CD19-4-1BB-CAR SK-Hep1	CD147-CAR SK-Hep1
	0.095	0.47	0.53	1.89	11.8	9.92	10.1	58.5	4.49	3.09	3.35	44.9
	0.094	0.51	0.47	1.72	12.4	8.23	9.64	66.6	3.81	3.11	17.3	43.8
	0.14	0.56	0.47	2.04	11.5	10.5	7.28	64.3	3.72	3.05	9.04	45.6
	0.15	0.38	0.53	1.93	7.72	9.69	9.83	61.3	3.79	3	16.2	44.8
								62.9

## Sheet: Figure 1c
Figure 1c
		Effector + Target						Effector only						PMA+Iono
	CD28-CD19-CAR	16.1881	11.9097	58.9058	9.86926	12.9628	16.4514	15.0691	9.54016	15.0033	15.9906	9.73762	20.7297	85.7608	118.54	119.527	108.337	73.7814	94.0542
	4-1BB-CD19-CAR	11.9119	7.86282	11.2138	15.5422	8.32824	10.0037	9.49178	6.60619	10.8415	12.0981	6.18732	10.9811	115.561	115.049	98.4331	95.9198	91.2191	83.819
	CD147-CAR	46.7739	58.289	54.6777	53.5875	44.4913	43.1626	6.36878	1.97396	4.93791	4.42688	1.3948	6.74353	107.995	106.053	101.556	95.1169	98.2512	91.0287
	NK-92MI	8.3403	7.90765	20.3309	15.2009	8.64934	8.95837	10.6272	10.9362	10.9362	9.02018	13.1612	9.39102	112.609	89.9873	116.935	108.159	89.6782	82.6322

## Sheet: Figure 1d
Figure 1d
		Effector + Target						Effector only						PMA+Iono
	CD28-CD19-CAR	3.71321	0	7.73247	2.38166	0	0	4.60846	0.357172	0	0	0	0	110.718	59.4644	195.396	108.24	63.6136	62.5683
	4-1BB-CD19-CAR	36.9685	32.27	47.0786	36.2854	34.3935	0	5.46112	5.01054	44.5901	6.55751	5.84558	8.66128	46.656	49.1244	41.5759	146.399	186.183	130.062
	CD147-CAR	151.918	163.947	154.26	162.181	167.285	184.716	0	3.20332	0	0	1.40967	0.400437	118.489	77.7321	45.8394	68.2911	119.708	169.941
	NK-92MI	15.4048	17.226	17.4322	17.8468	22.0049	21.7096	2.62826	3.77019	2.21576	2.00011	3.30658	5.79936	110.086	72.6908	86.9085	90.2661	162.168	77.8803

## Sheet: Figure 1f
Figure 1f			SK-Hep1/CD147-CAR	SK-Hep1/CD147-CAR	SK-Hep1/CD147-CAR
	NK-92MI	CAR-CD147	anti-CD147	IgG	NT
	0.43	1.06	1.84	18.7	18.4
	0.35	0.85	3.37	19.6	20
	0.37	0.58	2.19	17.5	17.5
	0.64		11.2	20.4	19.7
			2.44	18.1	17.4
			2.18	16.8	17.9
				19.1

## Sheet: Figure 1g
Figure 1g			HepG2/CD147-CAR	HepG2/CD147-CAR	HepG2/CD147-CAR
	NK-92MI	CAR-CD147	anti-CD147	IgG	NT
	0.43	0.22	0.16	19.3	17.3
	0.45	0.13	0.57	16.5	17.1
	0.22	0.19	0.25	20.1	16.3
	0.34	0.24	0.58	19.6	19.5
			0.25	18	18.1
			0.31	20.3	17.7

## Sheet: Figure 1i
Figure 1i
				WT	WT	WT	KO-CD147	KO-CD147	KO-CD147
	NK-92MI	CAR-CD19	CAR-CD147	NK-92MI	CAR-CD19	CAR-CD147	NK-92MI	CAR-CD19	CAR-CD147
	0.17	0.17	4.07	2.3	4.26	68.5	2.77	0.92	19.3
	0.2	0.2	3.89	2.1	4.3	62.5	1.62	1.24	23.6
	0.25	0.25	3.35	2.25	4.03	72.5	0.97	1.23	20.1

## Sheet: Figure 1k
Figure 1k
				WT	WT	WT	KO-CD147	KO-CD147	KO-CD147
	NK-92MI	CAR-CD19	CAR-CD147	NK-92MI	CAR-CD19	CAR-CD147	NK-92MI	CAR-CD19	CAR-CD147
	0.36	1.09	1.79	2.73	6.17	73.6	8.07	3.78	10.5
	0.29	1.19	1.35	2.86	6.25	73.3	6.61	3.8	10.9
	0.34	1.31	1.54	2.99	5.94	73.9	7.46	3.35	10.5

## Sheet: Figure 2h
Figure 2h
		CD147-NK92-MI						NK92-MI
	0.625:1	54.2395	50.8596	45.2411	41.9709	31.9958	35.9902	-0.88156	-0.93643	1.31319	1.32416	3.38723	3.27749
	1.25:1	79.94	66.0692	56.1489	50.7718	43.6718	53.9652	2.03746	3.33236	4.87965	4.33097	4.98939	5.28568
	2.5:1	94.6009	100.647	108.274	105.575	72.5986	93.6023	-0.37676	-0.00366	2.91536	2.86049	12.4406	13.8452
	5:1	98.7819	114.705	97.3334	97.5858	96.9932	94.6009	0.139001	1.66435	5.20887	3.93591	11.42	12.254
	10:1	82.5079	61.8882	86.195	79.9839	71.9292	86.2938	0.599898	1.17053	3.46404	2.69588	10.8494	12.8027
	20:1	106.387	83.5394	83.5284	81.1581	76.9881	85.0977	14.1086	12.3967	11.5956	11.6285	24.2044	26.4101

## Sheet: Figure 2i
Figure 2i
			CAR-CD147-NK-MI						NK-MI
	10		0.998084	1.00277	0.992551	0.998936	0.994679	0.991274	0.410642	0.363817	0.403831	0.357432	0.416176	0.409365
	5		0.963179	0.969138	0.970841	0.978503	0.981908	0.974246	0.121178	0.233132	0.158638	0.179071	0.164597	0.076481
	2.5		0.83973	0.912522	0.882724	0.908691	0.888258	0.872934	0.0692444	0.0219936	0.0317843	0.0624335	0.0330614	0.0598794
	1.25		0.731607	0.752891	0.725647	0.717134	0.745654	0.720113	-0.0486697	0.0458319	-0.0180206	0.092657	0.0483859	-0.00141894
	0.75		0.486839	0.545583	0.501738	0.525577	0.493225	0.465981	-0.0073785	0.0173111	0.040298	-0.021426	0.0211423	0.0249734
	0.375		0.242072	0.344661	0.347641	0.402128	0.274849	0.243774	-0.116779	-0.0959205	-0.0588861	-0.0401561	-0.0112096	-0.073785

## Sheet: Figure 2j
Figure 2j
		CD147-NK92-MI						NK92-MI
	0.3125:1	41.4476	48.6854	48.7782	46.0872	52.5827	41.9115	22.425	22.5178	30.1268	21.961	8.32045	29.1989
	0.625:1	52.3044	52.026	55.181	49.0566	52.6755	52.1188	22.7034	15.8367	26.3223	24.652	17.8781	22.6106
	1.25:1	64.1819	71.2341	61.7692	60.099	69.8423	61.0269	24.1881	19.9196	32.9106	19.9196	19.4556	14.0736
	2.5:1	74.4819	77.5441	77.9153	74.9459	78.5648	76.7089	27.0647	23.7241	29.1989	21.2187	22.0538	19.8268
	5:1	91.8342	95.3603	95.082	95.5459	95.3603	91.8342	40.8908	28.9205	26.6007	21.7754	19.3628	8.78441
	10:1	97.6802	99.4432	98.5153	99.1649	99.1649	98.8865	12.2178	16.6718	15.6511	26.8791	16.1151	16.8574

[truncated: 17 more sheets: Figure 2k, Figure 2l, Figure 2m, Figure 2n, Figure 4b, Figure 4c, Figure 4d, Figure 4f, Figure 4g, Figure 4h, Figure S1a, Figure S1b, Figure S1c, Figure S3c, Figure S6, Figure S7b, Figure S8b]
